# Supplementary material for: Localization and functions of native and eGFP-tagged capsid proteins in HIV-1 particles
Source: PLoS Pathog. 2022 Aug 11;18(8):e1010754. doi: 10.1371/journal.ppat.1010754 (PMC9426931; doi:10.1371/journal.ppat.1010754)
Supplement: S1 Table — HIV-1 integration sites were determined in 293T cells infected with viruses containing the indicated proportions of WT CA incorporated into N74D CA viruses. 0% WT/CA indicates a virus with 100% N74D/CA. Statistical analysis, P values were calculated by Fisher’s exact test in the indicated pairwise manner. The random integration control (RIC) was calculated in silico. The % of integration sites in SPADs for each sample is shown to the right. Note: P values from the row corresponding to 100% WT/CA and the column corresponding to 0% WT/CA were used in S8B Fig to show statistical significance vs WT (black) and vs N74D (red) viral integration sites, respectively. (XLSX) [file ppat.1010754.s011.xlsx]

## Sheet: S1_Table
			p-values							% SPAD targeting
		% WT/CA	100	50	25	16.7	10	0	RIC
		100	1	<E-300	<E-300	<E-300	<E-300	<E-300	<E-300	28.7
		50		1	1.29456e-83	2.14831e-113	5.57991e-143	4.37169e-160	9.04184e-11	4.1
		25			1	3.68747e-07	4.12529e-23	4.84561e-35	1.05047e-146	1
		16.7				1	3.18297e-07	1.26547e-14	3.94137e-224	0.7
		10					1	0.00872327	1.10312e-273	0.5
		0						1	9.77762e-300	0.4
		RIC							1	2.8
