# Supplementary material for: Localization and functions of native and eGFP-tagged capsid proteins in HIV-1 particles
Source: PLoS Pathog. 2022 Aug 11;18(8):e1010754. doi: 10.1371/journal.ppat.1010754 (PMC9426931; doi:10.1371/journal.ppat.1010754)
Supplement: S2 Table — Wild-type (WT) or N74D CA mutant HIV-1 was labeled with Vpr-INmNG or Vpr-INmNG-CA, and the ability of the viral constructs to target SPADs for integration was determined in HEK293T cells at 5 days post infection (MOI 1). As controls, unlabeled virus of respective WT and N74D/CA backbones (noLabel) was used. The total number of unique integration sites, the number of integrations in SPADs, and the % of SPAD targeted integration for each sample is shown. The random integration control (RIC) was calculated in silico. The data shows that vRNP-associated INmNG-CA is unable to stimulate CPSF6-mediated SPAD-proximal integration of N74D virus. (XLSX) [file ppat.1010754.s012.xlsx]

## Sheet: S2_Table
			HIV backbone	Label	total integration sites	integration into SPADs	% SPAD targeting
			HIV WT/CA	noLabel	19744	5864	29.7
				INmNG	49384	14110	28.6
				INmNG-CA/WT	89308	25460	28.5
			HIV N74D/CA	noLabel	158003	1029	0.7
				INmNG	122830	630	0.5
				INmNG-CA/WT	87638	531	0.6
				RIC	112183	3178	2.8
